# Supplementary material for: Transcriptome analysis reveals the expression of genes involved in the formation of petal variegation in Impatiens morsei
Source: Sci Rep. 2025 Apr 2;15:11265. doi: 10.1038/s41598-025-93846-0 (PMC11965560; doi:10.1038/s41598-025-93846-0)
Supplement: Supplementary file 1 — Supplementary Material 1 [file 41598_2025_93846_MOESM1_ESM.xlsx]

## Sheet: TableS1
Supplementary Table 1 Unigene annotation statistics
Annotated databases	Unigene
GO	21088(0. 5337)
KEGG	10759(0. 2723)
COG	22178(0. 5613)
NR	24209(0. 6127)
Swiss-Prot	19683(0. 4981)
Pfam	18705(0. 4734)
Total_anno	24420(0. 618)
Total	39514(1)

## Sheet: TableS2
Supplementary Table 2 KEGG enrichment list of differently expressed genes
Pathway_term	Gene_number
	VNV vs VV	UWNV vs UWV	UWNV vs IW
flavonoid biosynthesis	22	15	12
Carotenoid biosynthesis	16	10	7

## Sheet: TableS3
Supplementary Table 3 Transcript_Sequences_and_Families
基因ID	序列	基因家族	编码的蛋白质结构域
TRINITY_DN1270_c0_g1	ATGGATACTTGTTCATCTGGAGAAGATTTGACTATTAAGGCAAGAAAGCCATATATAATTACCAAGCAACGAGAGCGATGGACAGAGGAGGAGCATAATAGGTTCCTTGAAGCCATAAAACTCTATGGACGAGCCTGGCAGCGAATTGAAGAACATATCGGAACAAAGACTGCTGTGCAAATTCGAAGTCATGCTCAGAAATTCTTCACAAAGTTGGAGAAAGAAGCTATTGTCAAAGGGATTCCTGCAGGACAATCACTCCACATTGAGATACCTCCTCCCAGGCCAAAGAGAAAGCCAATTAATCCTTTTCCTCGAAAGATGGCTGCTAATGGACCTCTCTCAACTGATATGGAAACAACTGATGGGAAACAACCACCTTCTGTCACTCCTGGTAAA…	SANT super family	cl21498
TRINITY_DN17104_c0_g1	ATGGAAACCTACTCTTCTGGAGAAGAATTGATCACTAAGACGAGGAAGCCATATACAATT ACTAAGCAACGTGAACGATGGACTGAAGAGGAACATAATAGGTTTGTGGAGGCATTAAAA CTCTATGGACGAGCTTGGCAGCGCATTGAAGAACATATTGGAACCAAAACTGCTGTACAG ATTCGGAGTCATGCACAAAAGTTTTTCACAAAGCTGGAGAAGGAAGCTCTTGCTAAAGGG GCTCCAGTTGGGGGGACAGCTTTTGAATTGGAGATACCTCCTCCTCGCCCTAAAAGGAAA CCAAGTAACCCTTATCCTCGAAAGACTGTTTTATTGGCAGCTAAAGACAAAATGCTATCA TCTCCAACACTTGTTCCTGAGAACGTATGCCCA…	SANT super family	cl21498
TRINITY_DN940_c0_g1	ATGGGTATGGAAAAACCCAATTTTACTATCTTCCTTGGTTTTTTGTTTCTAGGTCTATTA TACCCATCTGCAATTGCTCGATTCGTGGTGGAGAAGAACAGTTTGACGGTTACTTCGCCG GATAGTATAAAGGGAACTCATGATAGTGCCATTGGAAACTTCGGGATTCCTCAATATGGA GGAAGTATGGCTGGAACTGTATCTTATCCAAAAGAGAACCGTAAAGGTTGTAGAAGCTTC GATGAAGTTGGGATTTCATTCAAATCTAAACCAGGTTCGTTACCCAAGTTCGTCCTCGTC GATCGCGGAGGTTGTTTCTTCGCTTTGAAAGTATGGAACGCCCAAAATGCCGGAGCATCA GCCGTTCTTGTAGCAGACGATGTAGCCGAAGCT…	PA_VSR、EGF_CA、DsbG、FXa_inhibition	cd02125、smart00179、COG1651、pfam14670
TRINITY_DN8574_c0_g2	ATGGGAAGAGGACGAGCACCATGTTGCGACAAAACCAAGGTCAAGACTGGAGCTTGGAGC CCTGAAGAAGATAGCCGACTTGTTTCTTTTATTCATAGCCATGGCCATCCTAATTGGCGA GCCCTCCCCTCCCAAGCCGGATTGTTGAGATGCGGTAAGAGTTGTCGGCTGAGATGGATT AATTACCTACGACCGAACGTTAAAAGAGGAAACTTGACGCAAGAAGAGGAGGAAATGGTG ATCAAGTTGCATCAATCACTTGGAAACAAGTGGTCCAGGATAGCTTCCTGTCTACCGGGG AGAACAGACAACGAGATAAAGAACATATGGAACACTCACTTGAAGAAGAAGTTAGCCAAA ACAGACCAAAGTCAAGCCCAGACTCCTTCATCT…	PLN03091 super family	cl33633
TRINITY_DN1275_c0_g1	ATGGGAAGAGCGCCGTGCTGTGAAAAGATTGGGTTAAAGAGAGGGCGGTGGACGGCGGAG GAAGATGAAATCTTGAGAAAATATATTGAAGTAAATGGTAAAGGGTCATGGCGATCCTTA CCCAAGAATGCAGGATTACTCAGATGTGGGAAAAGCTGCCGGCTTCGATGGATTAACTAT TTGAGCTCCGATGTTAAAAGAGGAAATATTTCTGTAAATGAAGAGGAACTCATCATTAAG CTTCATTCTTCTTTGGGTAACAGGTGGTCGGAAATAGCCGGTCATTTACCGGGGAGAACT GATAATGAGATCAAAAATTACTGGAATTCTCATCTTAGTCGAAGAACTGTGTTCCCTCAC GAACAAACTTCCTCTCCTTGTATTCCCAAGAAG…	PLN03091 super family	cl33633
TRINITY_DN4179_c0_g1	ATGATTCCGGGTTCAAACTCGAAGAAACTTGATTTTTCTATGAAGGTAAGAAAGCCGTAC ACGATAACTAAAAAACGGGAGAAATGGAGCGATGAAGAGCATAAGAACTTCATTGAAGGT CTCAGGTTATATGGGAGAGATTGGCGCATGGTTGAAAATCATGTGGGTTCAAAATCTGCA GTTCAAATCCGTAGTCATGCCCAGAAGTTCTTTTCCAAGATTGAACGGGAACCGGGTAAG AATGAAGAAGGTTCATTAATGGCGACTGAAATTCCACCTCCGAGGCCAAAGAAGAAACCT GTTCATCCATACCCTCGAAAGAGCACCATGCCTCCATTCAAAACCGGGATTTCAGAAGTT CTTGGAAGAACCTCGTCTCCTCCGAATTTCAAT…	SANT super family	cl21498
TRINITY_DN10819_c0_g1	GCAGGAGGAGGAGGAGGAGAAGAAGAAGAAGTGAGCAGCGTGGAATGGCGGTTTATAGAG ATGAGTGAAGAAGAAGAAGACATGGTTTATAGAATGTATAGGCTGGTCGGAGATAGTTGG GGGTTGATAGCTGGCCGGATTCCTGGGAGGAAGGCGGAGGAGATTGAGAGATTTTGGCTG ATGAGACATGGACATGGATTTGCCGCCGTATCCGCCGCCGCTGGCGCCTTCGCCGCCACG GCTGTTAAAAGAAGAAGATATAGAAGAATAGGGTTTAATGTCTAG	PLN03212 super family	cl31985
TRINITY_DN12273_c0_g1	ATGTTTGTTGTTGCAGAAGAGGTTGTTAATGGAGAACCGCCGGCGGCGAAGATTGAGTTC TCCGAGGATGAGCTGACTCTCATGATTAGGATGTTTAATCTGGTCGGGGAAAGGTATGAA AATAACTGTAAGTTTGGTTACTTTTTCCAATCTTTGGTTGACCCAATAATCCATAGTTTC TGTTTGATTTTAAGGTGGTCGTTGATAGCGGGGAGAATTCCGGGAAGAACCGCCGAGGAA ATTGAAAAGTATTGGACTTCTAGATGTTCGAACAATGGACGTTAA	PLN03212 super family	cl31985
TRINITY_DN717_c0_g1	ATGTTTCTCACTGCAAACTCAAAGGAACTCTATCTTCACGGAATTGAATTTTCTCATAAG GTCAGAAAACCATACACAATAACTAAACAGCGTGAGAAATGGTCTGAGGAAGAGCATAAG AAGTTCATTGAAGCTCTGAGATTGTATGGACGGGCTTGGCGTCGAGTTGAAGGCTATGTA GGCACAAAAACTGCAGTTCAAATACGGAGCCATGCTCAGAAGTTCTTTTCAAAGGTTGTA CGTGAATCAGGCAGTGAAGAAGGCTCGGTGAAGGCAATTGAAATTCCACCACCTCGACCT AAGAGAAAACCTGTTCATCCATATCCAAGAAAACTCATCATGCCTTCACTCAAAGCAGGG GTATCAGAAAGACCTGGGAGATCTCCATCTCCA…	Myb_DNA-binding	pfam00249
TRINITY_DN4620_c0_g1	ATGTTCGGCGATAACAATAGGTGGCCGATCGGTGAAGTCTTGGCGGAACAATCGGGATGG ACGAGGCTAGATGACAAGTTATTCGAGCAGGCGATTGTGATGTTTCCAGAGGAAACTTCG GATCGGTGGCGAAAGATATCGGAACGGATTCCAGGAAAATCGCCGGAAGAGGTGTTGTGT CATTACGAGGCGTTAGTCCACGATGTCCAGGAGATTGACTCTGGCCGGATCGACTTACCG AACTACTCCGATGACTCGTCGTCCATGGAGTGGGAGAACGAGTCCAAGTTAGGTCAGATC TCCTTCGGTTCCACGGCAAGGTCTAAGAACTCCGATGTGGAGAGAAAGAAAGGAACGCCG TGGACAGAAGAAGAACACAGGTATGATCAATTC…	SANT super family、SANT	cl21498、cd00167
TRINITY_DN4858_c0_g1	ATGTTCTTGGATGGAAACACAAATTGTACTCTGGATGTCCAGTCAAATGAACCTTCTCCT ACTGAACTTGGATATGCTATGAAGGCCAGAAAACCATACACAATAACCAAACAACGTGAG AGATGGACAGAGGAAGAACATGAGAAGTTCATCGAGGCTCTTAAGTTACATGGACGAGCA TGGCGTCGAATTGAAGAACATGTTGCCACAAAAACTGCTGTTCAAATTCGTAGCCATGCT CAGAAGTTCTTTTCAAAGGTTGAACGAGATTCAGGTAGAATTGATGTAGGCTCTGTGAAG GCAATTTCAATTGAAATCCCACCTCCTCGTCCAAAGAGGAAACCTATTCACCCATATCCA AGAAAAATAGTAGCTTCAATCAAAACAGGAGAA…	Myb_DNA-binding	pfam00249
TRINITY_DN14856_c0_g1	ATGGGGAGACCTCCGTGCTGTGATAAAATAGGTGTAAAGAAAGGTCCATGGACGCCTGAA GAAGATATAATCTTGGTTTCATATATTCAAGAACACGGTCCTGGCAATTGGAGGGCTGTT CCAACCAATACTGGCTTGCTTAGATGTAGCAAAAGTTGCAGACTTAGGTGGACGAATTAT CTTCGTCCTGGGATTAAAAGAGGGAACTTTACTGAACAAGAAGAGAAGATGATTATCCAT CTTCAAGCTCTTCTGGGTAACAGGTGGGCTGCCATAGCTTCTTATCTTCCACAGAGAACT GATAATGATATCAAGAATTATTGGAACACGCACTTGAAGAAGAAGCTAAAGAAGCTTCAA GGTCAAGATCAAGATCAAGAAGATGGGAATATC…	PLN03212 super family	cl31985
TRINITY_DN11987_c0_g5	GGACACCACTGTTGCGGCAAGCAGAAGGTCAAGAGAGGTTTATGGTCTCCTGAGGAAGAC GATAAACTCATCAAACAAATCACCACCCATGGCCATGGCTGTTGGAGCTCCGTCCCCAAG CTTGCTGGCTTGGAGAGGTGCGGAAAGAGTTGCAGATTGAGATGGATAAACTATCTGAGG CCCGATTTAAAACGAGGCTCGTTTACCGAGGTGGAAGAG	PLN03091 super family	cl33633
TRINITY_DN11935_c0_g1	ATGGAATCCTCACATGGGTCATGGAGCATCAAGCAAAACAAGGAGTTTGAAAAGGCATTG GCAGTGTACGACAAAGAAACAACAGACCGATGGGATAATGTTGCGAGAGCAGTTGGTGGT AAGACACCGGAAGAGGTCAAGAGACATTATGATGTACTTTTGGAAGATATTAAGCATATT GAAGAAGGTCAAGTGCCAATCCCAAAGTACAAAACCAGTAATAGTCAAGGGACAATAAGG GGCCATAAGGACAAAAACCTACAAGTTTAA	SANT super family	cd00167
TRINITY_DN3568_c0_g1	ATGTCTCTGTCGGCGATGAAAGATGTTGATCGGATCAAAGGACCATGGAGTCCCGAGGAG GATGAGCTTCTGCAAACCCTAGTTCATAGATTAGGAGCGAGGAATTGGTCTCTTATTAGT AAATCTATTCCTGGACGCTCGGGGAAATCTTGCCGTCTGCGTTGGTGTAATCAGCTCTCG CCGCAGGTTGAGCATCAACCGTTTTCTGCGGAGGAAGATCAGACGATCATTCGAGCACAC TCGAGGTTTGGTAATAAGTGGGCCACGATTGCGCGTTTGCTCTCCGGTAGGACTGATAAC GCGATAAAGAATCACTGGAACTCTACACTGAAGCGGAAATGCTCTTCAATGTCCGGAGAT TTCAGTTTCGTAGATGAAAATGTCTTGATGCAG…	PLN03091 super family	cl33633
TRINITY_DN3152_c0_g2	ATGGTGGAAATGGATACCCTGTCTTGTTTGATACAAGAGACTGCTATGAAGAAGAAGATG ATAAGATGGAGTAAAGAAGAGAACAAAATGTTTGAAAGAGCTATAGCTATGTTTGATGAA GAGATTCCAGACAGATGGCAAAGAATAGCCGCCATGATTCCAGGAAAGTCAGTTTCAGAT GTTATGAACCAGTATAGTGAATTGGAAGCAGATGTTAGTGATATTGAAGCTGGATTAGTT CCAATACCTGGTTACTTTTCATCTTCTTTTACTGTTGAAATGATGGCCAATTGCCGAATA TTTGGTGCCCTGAAATCATCAAAGAGACATTGCATTAACAAATCTTCTTCTTCATCATCA TCATCCTCTGATCATGAGAGAAAGAAAGGGATA…	myb_SHAQKYF、SANT	TIGR01557、cd00167
TRINITY_DN24308_c0_g1	ATGGCTTCAGGTTCAAGCACTTGGACGGTGAAACAAAACAAAGTGTTTGAAAATGCTGTC GCAATTTTCGACCAGGACACACCCGATAGGTGGTCAAAGATGGCTAGGTTTATTGGTGGT AATAAGACAGCCGAAGATGTCAAGACACATTATCATAGGTTGGAAGAAGATGTCAATATG ATTGACTCTGGTCGTGTTCCTCTTCCACCTTATAAACACAACTCCTCTGGCACGACTAAC TCAGATCATCAACAAAACATCGACAGCCAGGAACATAGGATGAGGTATCTAAAGCTTCGG TGA	SANT super family	cd00167
TRINITY_DN717_c0_g1	ATGTTTCTCACTGCAAACTCAAAGGAACTCTATCTTCACGGAATTGAATTTTCTCATAAG GTCAGAAAACCATACACAATAACTAAACAGCGTGAGAAATGGTCTGAGGAAGAGCATAAG AAGTTCATTGAAGCTCTGAGATTGTATGGACGGGCTTGGCGTCGAGTTGAAGGCTATGTA GGCACAAAAACTGCAGTTCAAATACGGAGCCATGCTCAGAAGTTCTTTTCAAAGGTTGTA CGTGAATCAGGCAGTGAAGAAGGCTCGGTGAAGGCAATTGAAATTCCACCACCTCGACCT AAGAGAAAACCTGTTCATCCATATCCAAGAAAACTCATCATGCCTTCACTCAAAGCAGGG GTATCAGAAAGACCTGGGAGATCTCCATCTCCA…	Myb_DNA-binding	pfam00249
TRINITY_DN19979_c0_g2	TCAAAAGACACCTTTGGAAGCTTATGGTTTTCAAAAATGGGAATTCAAGGCCTCCTTCGT	SANT super family	cl21498
TRINITY_DN8574_c0_g1	ATGGGAAGAGGACGAGCACCATGTTGCGACAAAACCAAGGTCAAGACTGGAGCTTGGAGC CCTGAAGAAGATAGCCGACTTGTTTCTTTTATTCATAGCCATGGCCATCCTAATTGGCGA GCCCTCCCCTCCCAAGCCGGATTGTTGAGATGCGGTAAGAGTTGTCGGCTGAGATGGATT AATTACCTACGACCGAACGTTAAAAGAGGAAACTTGACGCAAGAAGAGGAGGAAATGGTG ATCAAGTTGCATCAATCACTTGGAAACAAGTGGTCCAGGATAGCTTCCTGTCTACCGGGG AGAACAGACAACGAGATAAAGAACATATGGAACACTCACTTGAAGAAGAAGTTAGCCAAA ACAGACCAAAGTCAAGCCCAGACTCCTTCATCT…	PLN03091 super family	cl33633
TRINITY_DN17104_c0_g1	ACGAGGAAGCCATATACAATTACTAAGCAACGTGAACGATGGACTGAAGAGGAACATAAT AGGTTTGTGGAGGCATTAAAACTCTATGGACGAGCTTGGCAGCGCATTGAAGAACATATT GGAACCAAAACTGCTGTACAGATTCGGAGTCATGCACAAAAGTTTTTCACAAAGCTGGAG AAGGAAGCTCTTGCTAAAGGGGCTCCAGTTGGGGGGACAGCTTTTGAATTGGAGATACCT CCTCCTCGCCCTAAAAGGAAACCAAGTAACCCTTATCCTCGAAAGACTGTTTTATTGGCA GCTAAAGACAAAATGCTATCATCTCCAACACTTGTTCCTGAGAACGTATGCCCAAGCAAG AATTCAGGCAGTAATAAGGAAAACCAGAACCAG…	SANT super family	cl21498
TRINITY_DN3971_c0_g2	ATGATCGTGGGTGACCGGAAAATGCAGAGGTGTCAAGATTATATCGACGCTCTTCGTGGG GAACGAGAAAAGATTCTCGTGTTTCAAAGAGAACTTCCTCTCTGTTTAGAACTTGTCACT CAGGCTATTGAGGCTTGTAAGCAGCAGTTATCGGAGACGGCGACGCCGGGGACGGCGGGG GAATGTTTGCACGCGCAATCTGAGTGTAACTCGGAGCAGACGACGAGCGATGGGCCTGTT TTCGAAGAGTTTATTCCGATGAAGAGGAACTCGTGTTCTGATGATGATGGTGATGAACAA GAATCTCAGAAATCCAAGAGTGATAATGAAAATTGTAACGGAAAATTGGATTGGCTTGGA TCTGCTAACCTCAGTCTGTGGAACCAATCTTCA…	myb_SHAQKYF	TIGR01557
TRINITY_DN4461_c0_g1	ATGGGTGAGATTGCGGAGAGATTTGGGAATCATGGAGTTTCAGAGGGATTAGGGTTGTGT TTAAAGGGAAATGATCCTTTGAATTGGGGCGTTGTGGCGGATGGGTTGAAGGGTAGCCAT TGGGAGGAGGTGAAAAGAATGGTGGCTGAATTTAGGAGGCCGGTTGTTAAGATTGGAGGT GAAACGCTTACCATTTCTCAAGTTGCAGCGGTTGCGGCGGGTGCCGGTGATTTGAAGGTT GAGCTTGATGAGGCGGCGAGGGGTGGGGTTAAGGCTAGTAGTGATTGGGTGATGGAGAGT ATGAATAAAGGGACGGACAGCTATGGTGTTACGACTGGTTTTGGAGCCACTTCTCATCGG AGAACTAAAAATGGCGGTGCTCTTCAAAAGGAG…	PLN02457	PLN02457
TRINITY_DN8166_c0_g1	ATGGGCGAGATTGGGGAGAGAATTCATGAGGATGATCATGTGGGTGATTCTGGGAAATTG TGTTTGAAGGGGAATGATGCTTTGAATTGGGGTTTAATGGCGGATGGACTTAAGGGTAGT CATTGGGAGGAGGTTAGGAGAATGGTGGATGAGTTTAGGAAGCCGGTGGTTAAGATTGGG GGTGAAACGCTTACTATTGCTCAGGTTGCTTCTGTTGCGGCGGTTTCCGGCGCCGGCGAG GTTAGGGTTGAGCTTGATGAAGAAGCTAGGGTGGGGGTGAAGGCTAGTAGTGATTGGGTT ATGGAGAGTATGAATAAAGGGACGGATAGTTATGGTGTTACCACCGGATTTGGAGCTACT TCTCACCGGAGAACTAAACAGGGCGGCGCTCTT…	PLN02457	PLN02457
TRINITY_DN4054_c0_g1	ATGGTGGCTTCAACTCTGTCACTGACGCAGCCACAGCCGCAACCGCTGTTTCCACCATGT TATCATCTCAAACATCTGAAATTTCGTTGTTCTGCAGTGCCTGAACAGCTTCAGCAACAA GAACAGCAAAATTCCAATCCTAAACTCGTCGCTGTTAATCATCGTCCCGCCGTCATCCTT CCTGGTTTAGGAAACAATACAGGCGATTACAAGAATTTGGAGATTGTTTTAAATAAATAT GGAATTCAAACTGTGGTTGCTAAAGTTTCAAGGATTGATTGGTTGAGAAATGCTTTTGGT TTAATAGATCCGAATTACTGGCGAGGCACTCTCCGTCCTCTTCCTGTTCTTGACTGGTAT TTGAAGAGAGTTGATGAAGCTGTTTGTGAAGCC…	EstA、Palm_thioest super family	COG075、cl47718
TRINITY_DN15728_c1_g1	ACTAACAATTTTTTTTCCAGATTTATTGAGAAATTGGAACAAGAAGTTATCGGTTATGGA GTTAAGCAACAATTGGAGGCCCTCTGTTACATCTACGCCCTCTTCCTTCTTCACAAGCAT AAAGGCGAGTTCTTGGCAACAGGATGCCTCACTCCAAAACAGGCCGACCTCGCAAGTGAA CAGCTTAGATCTTTATACTCACAGGTTCGTCCCAATGCAATTGCACTTGTGGATGCATTT AACTACACGGACCACTTCCTTGGCTCAATCCTTGGCCGTTACGATGGGAATGTATACCCA AAGTTGTATGAAGAGGCATGGAAAGATCCTTTAAATGACTCTGTTATACCCGATGGCTAC CATGAGTATATCCGTCCATTACTGAAACAACGC…	PLN02443 super family	cl31882
TRINITY_DN28797_c0_g1	ATGGCAGCAAGAGAAACGAGCAAGAAGGTGATGGTAGTCATTGACGAAGCTGAAACAAGC TATCATACCTTCATGTGGGTAATCAAGAATCTCCGCGACTCCATCGCCAATTCCGGAAAC CCTCTTGTCATCTTCTTTGCACAGCCGTACGTGGCGACCCACGATGTCTTCTCCGCCTCT CTTGCGGGTGCTGCTTTCTATTGTCCCGTCTCGTCCACTCTCGATTATAACAATTTGGTG AACAAAAAGAACACGATGGTCGCCACCAAAATCTTGGAGAAGGCTAAAAGCATTTGTGAT GAACACAAAATATGTGCAGAAACGGTTCTGGGAATTGGAGATCCTAAGGAGACCATATGC GAAGCCGTGGCAAACCATGAGATCACTCTACTA…	USP_At3g01520-like	cd23659
TRINITY_DN4645_c0_g1	ATGGCGAAGCGTCTGTATCAAGTTTGGAAGGGAAATAACAAATTCTTTCTTGGTGGAAGG TTGATATTTGGACCGGATGCTAGATCTCTGGTGGGGACCATGTTGATGATAATTATTCCA GTTATTATCTTCTGTGTGTTTGTTGCTGCAAGACATCTTAGACATGAGTTTGCTCCTTCA CATACTGCTGGATATGCAATTCTAATCACAGCAATAGTCTATACTCTTTATGTATTGCTG ATTCTTTTCAAGACATCTTCCAGGGATCCAGGCATAGTGCCACGAAATTCACATCCCCCA GATGAGGCATTTCAATATGACAGTTATGTTGATAATGTGGGAAGACAAACACCAACCCTG CATCTTCCCAGGACAAAAGAAGTTTTGGTCAAT…	DHHC	pfam01529
TRINITY_DN2049_c0_g1	ATGAAAAGTCAGTATAAATCTGCAGAAAAGATTAAGCTCCTTCCTCCATTACTTGAATCC TCTTCAATCCCATCTTTGATGAATAAGCTTTCACTCGAGTCTACGAGAGTATTTGACCGG CCCTACACTGGTTATCCGAGTTTAAGTTCTGGAAAGTTTGGTAAGTATGGCGGAAAGTTC GTACCGGAGACGCTAATGGCTAGTTTGGTTCATCTTGAACGTGAACTCAACGCGGCCTTG GACGACCCTCTGTTTCAGATGGAGCTTGAAACGCTGCTAAGAGACTATGTCGGAAGAGAA ACCCCGCTATACTTTGCTGAGAGGCTTTCGGAGCGTTACAGGGATCAAAACGGGAGGGGA CCGGAGATATATCTGAAGAGGGAGGACCTGGTC…	Trp-synth-beta_II super family	cl00342
TRINITY_DN8085_c0_g1	ATGAGCAGCCAATTAGTATCCATAGCACTCCCACCAAGGATGGCCAATTCACGTTCTAGC ACAGCTGTACTTAGGTGCAAGAACATAGAAGGTCCAGATCTTTCTGGGCTCCCTAAAGAA TTCCAAGACGCTGATCTTTCTGGGCTCCCTAAAGAATTCTTTGACGATGAATGGCAAGCG CGGCAAAGAGAGAAGACAAAGGAATTTCATAAAAGACGTCAAAAGGAAGAAGAAGAGGAG GAAAGGAGAGTGGATGAATATCGTGAGATCAGTATGCGTTTGAAAGACTATCCAGAAAAA GATGTTCTGGATGCAAAGAAACTGGTTGCAAGCTTTATCATTGCCGGTGAAGAAGTGGAA GAGAAAATTGAGGAAGCTGCTGAAAGAGGTGAG…	No	No
TRINITY_DN5875_c0_g1	ATGTTGACGAAGAGATTATTCTCTTCACAAGCTGTAATAGATTCTCCTTTAACTCAATCA TTTGCTAAAAGGATTAGAGATCTACCGAAAGATCTTCCTGGAAACAACATCAAAAAGGAT GCGGCTAAGCTTATTGGTAAAACCCCATTGGTTTATCTCAACAAAGTTACTGAAGGCTGT GGAGCCTATATTGCAGCCAAGCAAGAGATGATGCAACCAACTTCAAGCATTAAAGACAGA CCCGCCTTGTCTATGATCATGGATGCAGAAGAAAAAGGTCTCATTTCTCCAGGAAAAACT GTTCTTGTCGAGCCAACATCAGGAAACATGGGAATTAGCATGGCATTCATGGCAGCCATG AAAGGTTACAAGATGGTATTGACAATGCCATCT…	PLN02556	PLN02556
TRINITY_DN8166_c0_g1	ATGGGCGAGATTGGGGAGAGAATTCATGAGGATGATCATGTGGGTGATTCTGGGAAATTG TGTTTGAAGGGGAATGATGCTTTGAATTGGGGTTTAATGGCGGATGGACTTAAGGGTAGT CATTGGGAGGAGGTTAGGAGAATGGTGGATGAGTTTAGGAAGCCGGTGGTTAAGATTGGG GGTGAAACGCTTACTATTGCTCAGGTTGCTTCTGTTGCGGCGGTTTCCGGCGCCGGCGAG GTTAGGGTTGAGCTTGATGAAGAAGCTAGGGTGGGGGTGAAGGCTAGTAGTGATTGGGTT ATGGAGAGTATGAATAAAGGGACGGATAGTTATGGTGTTACCACCGGATTTGGAGCTACT TCTCACCGGAGAACTAAACAGGGCGGCGCTCTT…	PLN02457	PLN02457
TRINITY_DN8442_c0_g1	ATGGCGGCGGCGGTTGCGATCGGAGAAGCGGTGGCAGGATCGGAGACGGAGTCTTCGTCG ACGAAGCAGCTGAGAAGAGTGTTGGTGGCGTTGGACGACAGTGACGTCAGCCTTTCCGCC CTAAAATGGATTCTGGATATCTTTCTTCCGTCGCTGACGGCGGAGGCGAAGCTGACGATC GTCCATGTCCAGCCATCTATTGAGTCCTACATTTACACCGTCGGACCAGTTATATATGCG AAAACTTCAGAGATTGATTTGATGAGAAAGGGTCAACAAGAATCTGCAGAAAGACTCTTC GCCAAGGCTCTCCCACTTTGTTCGGCTAAGAAGGTGAATGCTGAAACATTGGTTCTGGAA GGGGATCCTAAGGATATGATATGTGAAGCTACT…	USP_At3g01520-like	cd23659

## Sheet: TableS4
Supplementary Table 4 Flavonoid and carotenoid biosynthesis genes
Biosynthesis Pathway	Gene ID	Gene name	The expression level of each part
			VV	VNV	UWV	UWNV	IW
Flavonoid biosynthesis	TRINITY_DN4461_c0_g1	PAL	200. 76	8. 21	7. 19	15. 13	10. 52
	TRINITY_DN8166_c0_g1	PAL3	67. 80	1. 85	12. 05	11. 46	2. 56
	TRINITY_DN6085_c0_g1	CHS1	4. 91	0. 22	16. 47	0. 29	4. 91
	TRINITY_DN24183_c0_g1	FLS	427. 83	24. 99	26. 03	85. 06	10. 05
	TRINITY_DN7203_c0_g1	CPC	32. 35	1. 25	43. 16	1. 2	0. 45
	TRINITY_DN40_c1_g1	MSI4	118. 87	36. 1	231. 25	19. 91	16. 25
Carotenoid biosynthesis	TRINITY_DN6319_c0_g1	ABA1	258. 36	6. 7	173. 95	19. 77	12. 28
	TRINITY_DN31181_c0_g1	CCS	121. 29	2. 02	64. 29	5. 7	3. 19
